# Supplementary material for: Arachidonic acid drives adaptive responses to chemotherapy-induced stress in malignant mesothelioma
Source: J Exp Clin Cancer Res. 2021 Nov 2;40:344. doi: 10.1186/s13046-021-02118-y (PMC8561918; doi:10.1186/s13046-021-02118-y)
Supplement: Supplementary file 4 — Table S1.. Heat map of the biochemicals profiled in this study. Mean values expressed as fold of change among ctrl- and pemetrexed treated- samples after scaling and background subtraction were expressed with different colors, as statistically significant (green, red) or as approaching significance (pink, light green), respectively. The ratio between spent media and cell free media for ctrl- and pem-treated cells is reported as well to show metabolite variations independent from the presence of cultured cells. [file 13046_2021_2118_MOESM4_ESM.xlsx]

## Sheet: Pathway Heat Map
	Heat map of statistically significant biochemicals profiled in this study
										Fold of Change
										Welch's Two-Sample t-Test
										Pemetrexed Vehicle				Cell Line Vehicle Veh Ctrl T72h				Cell Line Pemetrexed Ptrx Ctrl T72h				Ctrl T72h Ctrl T0h
	Pathway Sort Order	Super Pathway	Sub Pathway	Biochemical Name	Platform	Comp ID	KEGG	HMDB																		Super Pathway	Sub Pathway	Chemical ID	PubChem	CAS	RI	Mass
										HMC	NCI-H2373	MSTO-211H	HP1	HMC	NCI-H2373	MSTO-211H	HP1	HMC	NCI-H2373	MSTO-211H	HP1	Vehicle	Pemetrexed	X	X				PUBCHEM
	1	Amino acid	Glycine, serine and threonine metabolism	glycine	GC/MS	32338	C00037	HMDB00123		1.08	1.18	3.38	1.98	0.93	0.85	0.13	0.33	0.85	0.85	0.38	0.55	1.11	1.26			Amino acid	Glycine, serine and threonine metabolism	340	5257127;750	56-40-6;	1486.9	218.1
	4			N-acetylglycine	GC/MS	27710		HMDB00532		1.21	1	1.06	0.9	1.09	1.17	1.12	1.33	1.26	1.13	1.15	1.15	1.07	1.05			Amino acid	Glycine, serine and threonine metabolism	100001006	10972	543-24-8;	1396.4	143.9
	7			beta-hydroxypyruvate	GC/MS	15686	C00168	HMDB01352		1.01	1.28	0.98	1.83	0.63	0.6	0.45	0.44	0.7	0.84	0.48	0.89	1.2	1.15			Amino acid	Glycine, serine and threonine metabolism	100000055	964	1113-60-6;3369-79-7;	1425.1	221
	8			serine	GC/MS	32315	C00065	HMDB00187		1.62	2.08	73.81	2.78	0.51	0.42	0	0.24	0.75	0.79	0.31	0.61	1.16	1.21			Amino acid	Glycine, serine and threonine metabolism	503	5951;6857581	56-45-1;	1656.3	320.2
	10			N-acetylserine	GC/MS	37076		HMDB02931		0.99	0.83	0.86	0.66	3.08	2.07	5.13	3.97	2.67	1.5	3.85	2.3	0.87	1.13			Amino acid	Glycine, serine and threonine metabolism	100001851	65249	97-14-3;	1526	218
	12			homoserine	GC/MS	23642	C00263	HMDB00719		1	1.55	0.8	0.88	0.98	0.98	4.06	1.86	1	1.55	3.33	1.67	1.02	1			Amino acid	Glycine, serine and threonine metabolism	100000458	12647;6971022	672-15-1;	1471	218.1
	17			threonine	LC/MS pos	1284	C00188	HMDB00167		1.01	1.07	1.18	1.05	0.93	0.93	0.75	0.89	0.88	0.94	0.83	0.88	0.93	1.02			Amino acid	Glycine, serine and threonine metabolism	564	6971019;6288	72-19-5;	713	120.1
	24		Alanine and aspartate metabolism	aspartate	GC/MS	35834	C00049	HMDB00191		1.08	1.35	1.56	2.28	0.47	0.61	0.38	0.11	0.46	0.75	0.54	0.23	1.06	1.11			Amino acid	Alanine and aspartate metabolism	234	5960	56-84-8;	1763.1	348.2
	25			asparagine	GC/MS	34283	C00152	HMDB00168		1.24	1.69	4.07	2.07	0.83	0.56	0.16	0.36	0.92	0.85	0.57	0.67	1.15	1.19			Amino acid	Alanine and aspartate metabolism	917	6267;6992089	70-47-3;	1854	232.2
	28			beta-alanine	GC/MS	35838	C00099	HMDB00056		1.19	1.08	4.31	2.42	0.79	0.78	0.12	0.2	0.97	0.87	0.54	0.5	1.04	1.23			Amino acid	Alanine and aspartate metabolism	244	239;4755801	56-41-7;107-95-9;	1582.3	334.1
	30			3-ureidopropionate	LC/MS pos	3155	C02642	HMDB00026		1.21	0.9	1.09	0.45	2.58	1.39	7.36	15.47	3.13	1.25	8.05	7.02	1	1			Amino acid	Alanine and aspartate metabolism	1053	111	462-88-4;	1062	133.1
	33			alanine	GC/MS	32339	C00041	HMDB00161		1.14	1.37	3.41	2.1	1.36	0.96	0.17	0.43	1.37	1.16	0.52	0.81	1.53	1.62			Amino acid	Alanine and aspartate metabolism	811	5950;7311724	56-41-7;	1487.9	232.1
	36			N-acetylaspartate (NAA)	GC/MS	22185	C01042	HMDB00812		1.13	1.24	0.99	0.7	14.15	1.29	25.92	1.64	11.89	1.19	19.04	0.86	0.89	1.76			Amino acid	Alanine and aspartate metabolism	100000787	65065	997-55-7;997-55-7 ;	1648.5	274
	41		Glutamate metabolism	glutamate	LC/MS pos	57	C00025	HMDB03339		0.97	1.09	0.94	5.22	2.05	2.02	4.85	0.39	1.7	1.87	3.89	1.75	0.94	1.15			Amino acid	Glutamate metabolism	561	611	56-86-0;	700	148.1
	47			glutamine	LC/MS pos	53	C00064	HMDB00641		0.99	1.13	1.47	1.54	1.62	1.39	0.83	1.08	1.54	1.52	1.17	1.6	1.14	1.25			Amino acid	Glutamate metabolism	563	5961	56-85-9;	684	147.2
	56		Histidine metabolism	histidine	LC/MS neg	59	C00135	HMDB00177		1	1.07	1.14	1.17	0.87	0.85	0.62	0.76	0.86	0.89	0.69	0.87	0.92	0.96			Amino acid	Histidine metabolism	355	773;3651426	5934-29-2;	757	154.1
	58			trans-urocanate	LC/MS pos	607	C00785	HMDB00301		0.69	1.19	1.09	0.71	1.1	0.76	0.72	0.84	0.69	0.84	0.72	0.55	1.53	1.55			Amino acid	Histidine metabolism	537	736715	104-98-3;	1119	139.1
	80		Lysine metabolism	lysine	LC/MS pos	1301	C00047	HMDB00182		1	1.04	1.47	1.21	0.91	0.88	0.6	0.83	1.02	1.03	0.99	1.13	1.02	0.89			Amino acid	Lysine metabolism	407	5962	56-87-1;	603	147.2
	95		Phenylalanine & tyrosine metabolism	phenylalanine	LC/MS pos	64	C00079	HMDB00159		1.03	1.13	1.26	1.15	0.99	0.99	0.75	0.87	0.93	1.02	0.86	0.91	0.97	0.99			Amino acid	Phenylalanine & tyrosine metabolism	460	6925665;6140	63-91-2;	2056	166.1
	100			p-cresol sulfate	LC/MS neg	36103	C01468	HMDB11635		1.07	1.01	1.05	0.95	1.04	1.08	1	1.04	1.03	1.01	0.97	0.92	1.01	1.03			Amino acid	Phenylalanine & tyrosine metabolism	100001315	4615422	3233-57-7;	2896	187.1
	112			tyrosine	LC/MS pos	1299	C00082	HMDB00158		1	1.09	1.25	1.17	0.99	0.97	0.74	0.85	0.92	0.99	0.87	0.92	1	1.01			Amino acid	Phenylalanine & tyrosine metabolism	815	6057;6942100	60-18-4;	1516	182.1
	113			3-(4-hydroxyphenyl)lactate	LC/MS neg	32197	C03672	HMDB00755		1.03	1.05	0.87	0.85	1.55	1.07	1.73	1.22	1.44	1.02	1.36	0.94	1.01	1.09			Amino acid	Phenylalanine & tyrosine metabolism	240	9378	6482-98-0;	1395	181.1
	120			4-hydroxyphenylpyruvate	LC/MS neg	1669	C01179	HMDB00707		1.15	1.19	1.3	1.02	2.26	1.1	1.97	2.32	2.67	1.34	2.62	2.42	0.93	1.06			Amino acid	Phenylalanine & tyrosine metabolism	1141	979	156-39-8;	1716	179.1
	142			phenylacetylglycine	LC/MS neg	33945	C05598	HMDB00821		0.99	1.03	1.03	0.96	0.94	0.93	0.9	0.86	0.95	0.97	0.95	0.84	1.11	1.04			Amino acid	Phenylalanine & tyrosine metabolism	100001275	68144	500-98-1;	2377	192.1
	150			phenol sulfate	LC/MS neg	32553	C02180			1.13	1.15	1.17	0.82	4.16	4.15	1.31	3.32	3.73	3.77	1.21	2.14	1	1.26			Amino acid	Phenylalanine & tyrosine metabolism	100001510	74426	937-34-8;	2150	173.1
	165		Tryptophan metabolism	kynurenate	LC/MS neg	1417	C01717	HMDB00715		0.81	0.9	0.93	0.82	1.17	1.26	1.21	1.03	1.11	1.34	1.33	0.99	0.96	0.85			Amino acid	Tryptophan metabolism	98	3845	492-27-3;	2243	188.1
	166			kynurenine	LC/MS pos	15140	C00328	HMDB00684		1.16	0.84	0.76	0.99	3.06	1.55	2.55	0.97	2.37	0.87	1.28	0.64	0.81	1.24			Amino acid	Tryptophan metabolism	100000265	161166;6971029	2922-83-0;	1902	209.1
	167			tryptophan	LC/MS pos	54	C00078	HMDB00929		1.03	1.17	1.44	1.26	0.92	0.89	0.59	0.74	0.89	0.98	0.79	0.87	0.96	1			Amino acid	Tryptophan metabolism	565	6923516;6305	73-22-3;	2445	205.1
	168			indolelactate	GC/MS	18349	C02043	HMDB00671		0.93	0.91	0.97	1.01	0.88	0.85	0.8	0.84	0.93	0.88	0.88	0.97	1.3	0.83			Amino acid	Tryptophan metabolism	100000463	92904	832-97-3;	1964.9	202
	184			serotonin (5HT)	LC/MS pos	2342	C00780	HMDB00259		1.09	0.86	0.92	0.9	0.48	0.58	0.82	0.95	0.54	0.52	0.78	0.88	1.72	1.66			Amino acid	Tryptophan metabolism	504	5202	153-98-0;	1660	177.1
	187			C-glycosyltryptophan*	LC/MS pos	32675				1.11	1.01	1.06	0.99	1.06	1.07	1.05	1.03	1.08	0.98	1.02	0.93	1.02	0.97			Amino acid	Tryptophan metabolism	100001949			1912	367.1
	194			3-indoxyl sulfate	LC/MS neg	27672		HMDB00682		1.12	1.09	0.88	2.13	0.99	1.26	1.1	0.86	0.78	0.97	0.68	1.29	0.96	1.07			Amino acid	Tryptophan metabolism	100000467	10258	2642-37-7;	2258	212
	203		Valine, leucine and isoleucine metabolism	3-methyl-2-oxobutyrate	LC/MS neg	21047	C00141	HMDB00019		1.3	1.5	1.33	1.16	1.65	1.3	1.55	1.18	4.23	3.83	4.06	2.7	1.44	0.58			Amino acid	Valine, leucine and isoleucine metabolism	100000936	49	3715-29-5;	1489	115.1
	204			3-methyl-2-oxovalerate	LC/MS neg	15676	C00671	HMDB03736		0.99	1.33	1.19	1.07	1.68	1.41	1.59	1.18	1.67	1.87	1.88	1.25	1	1			Amino acid	Valine, leucine and isoleucine metabolism	100000036	47	51829-07-3;	2106	129.2
	210			alpha-hydroxyisocaproate	GC/MS	22132	C03264	HMDB00746		0.82	0.78	1.2	1.12	1.17	1.49	1.44	1.19	1	1.22	1.81	1.4	1.05	1			Amino acid	Valine, leucine and isoleucine metabolism	100000706	83697	10303-64-7;	1274	102.8
	211			isoleucine	LC/MS pos	1125	C00407	HMDB00172		0.99	1.09	1.2	1.14	0.81	0.86	0.7	0.81	0.72	0.83	0.75	0.82	0.95	1.09			Amino acid	Valine, leucine and isoleucine metabolism	376	791	73-32-5;	1614	132.1
	212			leucine	LC/MS pos	60	C00123	HMDB00687		1.03	1.38	1.48	1.2	0.81	0.94	0.57	0.8	0.75	0.91	0.75	0.86	0.97	1.02			Amino acid	Valine, leucine and isoleucine metabolism	397	7045798;6106	61-90-5;	1674	132.2
	221			valine	LC/MS pos	1649	C00183	HMDB00883		0.98	1.08	1.29	1.09	0.95	0.95	0.72	0.9	0.86	0.96	0.86	0.9	0.95	0.94			Amino acid	Valine, leucine and isoleucine metabolism	566	6971018;6287	72-18-4;	1040	118.1
	223			3-hydroxyisobutyrate	GC/MS	1549	C06001	HMDB00336		1.08	0.95	0.85	0.74	4.03	1.35	2.38	1.43	4.87	1.45	2.27	1.18	1.17	0.99			Amino acid	Valine, leucine and isoleucine metabolism	111	11966314	2068-83-9;	1205	177.11
	224			4-methyl-2-oxopentanoate	LC/MS neg	22116	C00233	HMDB00695		0.96	1.23	1.42	1.04	1.71	1.29	1.16	1.1	1.64	1.59	1.65	1.14	1	1			Amino acid	Valine, leucine and isoleucine metabolism	100000551	70	816-66-0;	2200	129.2
	229			alpha-hydroxyisovalerate	GC/MS	33937		HMDB00407		1.06	0.81	0.57	0.72	1.57	1.63	2.7	1.43	1.91	1.51	1.75	1.18	1.06	1.11			Amino acid	Valine, leucine and isoleucine metabolism	100001300	99823	600-37-3;	1208	145.1
	230			isovalerylglycine	LC/MS neg	35107		HMDB00678		1.09	1.09	1.02	0.99	0.98	0.98	0.99	0.96	1.07	1.06	1.01	0.95	1	1			Amino acid	Valine, leucine and isoleucine metabolism	100001452	546304	16284-60-9;	1961	158.1
	231			isobutyrylcarnitine	LC/MS pos	33441		HMDB00736		1.05	1.05	1.03	1.01	1.13	1.13	1.13	1.17	1.06	1.07	1.05	1.07	0.87	0.97			Amino acid	Valine, leucine and isoleucine metabolism	100001055		25518-49-4;	1941	232.2
	233			2-methylbutyrylcarnitine (C5)	LC/MS pos	35431		HMDB00378		0.91	0.83	0.98	0.98	1.47	1.28	1.12	0.98	1.14	0.9	0.93	0.81	1	1.23			Amino acid	Valine, leucine and isoleucine metabolism	100001509	6426901	31023-25-3;	2439	246.1
	236			isovalerylcarnitine	LC/MS pos	34407		HMDB00688		0.94	0.95	1.15	0.8	2.41	1.35	1.4	1.87	1.61	0.91	1.14	1.06	0.54	1.12			Amino acid	Valine, leucine and isoleucine metabolism	100001393	6426851	31023-24-2;	2533	246.2
	248		Cysteine, methionine, SAM, taurine metabolism	cysteine	GC/MS	31453	C00097	HMDB00574		1.02	1.05	1.24	0.78	1.48	1.17	1.41	2.18	1.35	1.09	1.55	1.51	1.18	1.02			Amino acid	Cysteine, methionine, SAM, taurine metabolism	800	5862;6419722	52-90-4;56-89-3;	1560.1	218
	251			S-methylcysteine	GC/MS	40262		HMDB02108		0.81	1	0.75	0.4	0.72	1.11	2.12	2.14	0.6	1.15	1.64	0.89	1.09	1.29			Amino acid	Cysteine, methionine, SAM, taurine metabolism	100002749	7058174;24417	1187-84-4;	1447.8	162.1
	252			cystine	GC/MS	39512	C00491	HMDB00192		1.09	0.94	2.06	0.71	1.05	1.21	0.38	1.72	1.16	1.16	0.78	1.23	0.89	0.89			Amino acid	Cysteine, methionine, SAM, taurine metabolism	279	595	56-89-3;	2015.3	145.9
	255			N-formylmethionine	LC/MS neg	2829	C03145	HMDB01015		1.06	0.83	0.86	0.75	1.43	1.31	2.74	1.33	1.51	1.08	2.35	1	1	1			Amino acid	Cysteine, methionine, SAM, taurine metabolism	194	439750	4289-98-9;	1541	176.1
	261			methionine	LC/MS pos	1302	C00073	HMDB00696		0.94	1.12	1.4	1.24	0.92	0.88	0.57	0.73	0.82	0.93	0.76	0.85	1.03	0.97			Amino acid	Cysteine, methionine, SAM, taurine metabolism	415	6992087;6137	63-68-3;	1252	150.1
	263			N-acetylmethionine	LC/MS neg	1589	C02712	HMDB11745		1	0.89	0.55	0.7	1.06	1.43	4.3	2.2	1.06	1.28	2.36	1.54	1	1			Amino acid	Cysteine, methionine, SAM, taurine metabolism	1083	448580	65-82-7;	1805	190.1
	265			2-hydroxybutyrate (AHB)	GC/MS	21044	C05984	HMDB00008		1.07	1.28	0.83	0.77	1.13	0.61	1.41	0.9	1.36	0.89	1.33	0.79	1.49	1.26			Amino acid	Cysteine, methionine, SAM, taurine metabolism	100000933	440864	3347-90-8;	1169.4	130.9
	267			homocysteine	GC/MS	15128	C00155	HMDB00742		1	1	1.69	1	1	1	1	1	1	1	1.69	1	1	1			Amino acid	Cysteine, methionine, SAM, taurine metabolism	311	778	454-29-5;	1648.2	128
	269			homocystine	LC/MS pos	22204	C01817	HMDB00676		1.13	0.8	1.92	1	0.9	0.85	0.5	0.82	1.79	1.2	1.7	1.45	1.05	0.64			Amino acid	Cysteine, methionine, SAM, taurine metabolism	100000744	6991970;439579	626-72-2;	896	269
	278		Urea cycle; arginine-, proline-, metabolism	dimethylarginine (SDMA + ADMA)	LC/MS pos	36808	C03626	HMDB01539		0.88	1.07	0.85	0.96	1.49	1.17	1.91	1.21	1.07	1.02	1.32	0.95	0.95	1.1			Amino acid	Urea cycle; arginine-, proline-, metabolism	100001810	123831	102783-24-4;	812	203.2
	279			arginine	LC/MS pos	1638	C00062	HMDB00517		1.12	0.95	0.84	0.69	0.87	0.93	0.47	0.74	1.07	0.97	0.44	0.57	1.05	1.03			Amino acid	Urea cycle; arginine-, proline-, metabolism	231	5246487;232	1119-34-2;	650	175.2
	282			ornithine	GC/MS	1493	C00077	HMDB03374		1.11	1.08	1.24	1.58	0.87	1.24	8.28	3.94	0.89	1.23	9.44	5.71	1.06	1.12			Amino acid	Urea cycle; arginine-, proline-, metabolism	444	6262	3184-13-2;	1763.8	141.9
	284			urea	GC/MS	1670	C00086	HMDB00294		1.24	0.92	1.52	0.47	1.52	1.45	1.59	2.54	0.74	0.52	0.95	0.46	0.61	1.22			Amino acid	Urea cycle; arginine-, proline-, metabolism	533	1176;16150869	57-13-6;	1223.9	171
	285			proline	LC/MS pos	1898	C00148	HMDB00162		0.96	1.04	0.93	0.98	1.16	1.12	1.44	1.25	0.99	1.04	1.19	1.09	0.97	1.1			Amino acid	Urea cycle; arginine-, proline-, metabolism	480	145742;6971047	147-85-3;	796	116.1
	287			citrulline	LC/MS pos	2132	C00327	HMDB00904		0.9	1.3	1.77	2.64	1.29	2.05	20.67	8.9	0.98	2.26	31.04	19.97	1.25	1.23			Amino acid	Urea cycle; arginine-, proline-, metabolism	391	833	372-75-8;	715	176.1
	291			trans-4-hydroxyproline	LC/MS pos	32306	C01157	HMDB00725		0.93	1.08	0.93	1	1.02	1.01	1.06	1	0.9	1.04	0.94	0.96	1.1	1.06			Amino acid	Urea cycle; arginine-, proline-, metabolism	1001	5810;6971053	51-35-4;	705	132.1
	298			N-delta-acetylornithine*	LC/MS pos	43249				0.95	0.84	1.15	0.9	0.98	0.93	0.71	0.91	1.05	0.88	0.91	0.93	1	0.92			Amino acid	Urea cycle; arginine-, proline-, metabolism	100004523	9920500		836.2	175.1
	301		Creatine metabolism	creatine	LC/MS pos	27718	C00300	HMDB00064		0.95	1.06	1.83	1.04	1.03	1.01	0.51	0.95	0.89	0.97	0.84	0.9	0.96	1.04			Amino acid	Creatine metabolism	1221	586	57-00-1;	758	132.1
	302			creatinine	LC/MS pos	513	C00791	HMDB00562		1.07	1.06	1.07	1.02	1.23	1.07	1.29	1.08	1.48	1.27	1.54	1.23	1.02	0.91			Amino acid	Creatine metabolism	275	588	60-27-5;	730	114.1
	306		Butanoate metabolism	2-aminobutyrate	GC/MS	32309	C02261	HMDB00650		1.14	1.33	2.88	2.42	0.79	0.59	0.13	0.21	0.77	0.68	0.31	0.44	1.21	1.27			Amino acid	Butanoate metabolism	1128	439691;6971251	1492-24-6;	1537.5	246.2
	309		Polyamine metabolism	5-methylthioadenosine (MTA)	LC/MS pos	1419	C00170	HMDB01173		1	0.56	1	0.41	1	1.84	1	2.63	1	1.03	1	1.07	1	1			Amino acid	Polyamine metabolism	212	439176	2457-80-9;	2427	298.1
	320		Guanidino and acetamido metabolism	4-acetamidobutanoate	LC/MS pos	1558	C02946	HMDB03681		0.95	0.99	0.94	0.97	1.19	1.14	1.3	1.11	0.95	0.94	1.02	0.89	0.91	1.06			Amino acid	Guanidino and acetamido metabolism	1113	18189	3025-96-5;	1724	146.1
	326		Glutathione metabolism	5-oxoproline	LC/MS neg	1494	C01879	HMDB00267		1.03	1.14	1.09	1.57	1.73	1.36	1.49	0.9	1.74	1.5	1.59	1.38	3.22	3.3			Amino acid	Glutathione metabolism	1021	7405	98-79-3;	744	128.2
	328			cysteine-glutathione disulfide	LC/MS pos	35159		HMDB00656		0.9	0.96	1.07	1.29	2.44	1.33	3.68	2.28	2.18	1.28	3.93	2.95	1	1			Amino acid	Glutathione metabolism	100001437	4247235	13081-14-6;	821	427.1
	347	Peptide	Dipeptide	glycylleucine	LC/MS pos	34398	C02155	HMDB00759		0.92	0.97	1	0.41	0.35	0.56	0.24	0.59	0.3	0.51	0.23	0.23	0.92	0.82			Peptide	Dipeptide	100001258	92843;1548899	869-19-2;	2236	189.1
	364			alanylglutamine	LC/MS neg	37106				0.83	0.51	1	0.1	0.06	0.31	0.03	0.35	0.05	0.16	0.03	0.03	0.82	0.79			Peptide	Dipeptide	100001894	542027	39537-23-0;	757	216.1
	371			alanylphenylalanine	LC/MS neg	38679				1	1	1	1	1	1	1	1	1	1	1	1	0.33	0.3			Peptide	Dipeptide	100002700	2080	3061-90-3;	2557	235.1
	417			pro-hydroxy-pro	LC/MS pos	35127		HMDB06695		0.96	1.01	0.95	0.82	1.06	0.94	1.42	1.33	1.06	1	1.43	1.15	0.52	0.49			Peptide	Dipeptide	100001167	11673055	18684-24-7;	960	229.2
	430			pyroglutamylglutamine	LC/MS neg	22194				1.01	0.91	1.25	1.1	1.18	1.24	0.77	0.97	1.03	0.98	0.84	0.92	0.92	1.15			Peptide	Dipeptide	100000966		109481-23-4;	879	256.1
	434			valylglutamate	LC/MS pos	32454				1.07	0.85	0.61	0.76	1.5	1.71	2.56	2.31	1.8	1.62	1.75	1.95	0.82	0.83			Peptide	Dipeptide	100001161	7009623	3062-07-5;	1346	247.1
	632		Dipeptide derivative	carnosine	LC/MS neg	1768	C00386	HMDB00033		1	1.01	0.92	1.1	1.23	1.06	1.06	0.91	1.24	1.08	0.98	1.01	1.16	1.11			Peptide	Dipeptide derivative	249	439224;6992100	305-84-0;	813	225.2
	640		gamma-glutamyl	gamma-glutamylleucine	LC/MS pos	18369		HMDB11171		1.12	0.95	0.99	1.11	1.35	1.21	1.57	1.23	1.37	1.03	1.41	1.23	1.06	1.11			Peptide	gamma-glutamyl	1268	151023	2566-39-4;	2744	261.2
	641			gamma-glutamylisoleucine*	LC/MS pos	34456		HMDB11170		1.13	0.94	0.82	1.15	1.31	1.36	1.8	1.21	1.53	1.32	1.53	1.45	0.89	0.74			Peptide	gamma-glutamyl	100001485			2644	261.2
	644			gamma-glutamylmethionine	LC/MS pos	37539				1.03	1.02	0.82	1.12	2.4	1.37	2.47	1.56	2.48	1.41	2.02	1.75	1	1			Peptide	gamma-glutamyl	100001313	7009567	17663-87-5;	1993	279.2
	645			gamma-glutamylglutamate	LC/MS pos	36738				0.8	0.99	0.81	1.36	1.14	1.01	1.62	0.73	0.85	0.93	1.22	0.92	1.23	1.07			Peptide	gamma-glutamyl	331	92865	1116-22-9;	1036	277.1
	646			gamma-glutamylglutamine	LC/MS pos	2730		HMDB11738		0.97	1.17	0.9	1.3	2.54	1.5	2.97	1.23	2.46	1.75	2.66	1.59	1	1			Peptide	gamma-glutamyl	1140	150914	10148-81-9;	806	276.1
	648			gamma-glutamylphenylalanine	LC/MS pos	33422		HMDB00594		1.04	1.34	0.86	0.94	1.64	1.19	1.99	1.57	1.75	1.63	1.75	1.52	0.86	0.84			Peptide	gamma-glutamyl	100000491	111299	7432-24-8;	2846	295.1
	653			gamma-glutamylalanine	LC/MS pos	37063				0.92	1.01	0.81	0.79	2.9	1.8	4.48	1.94	2.67	1.83	3.63	1.54	1	1			Peptide	gamma-glutamyl	100001843	440103	5875-41-2;	1108	219
	698	Carbohydrate	Aminosugars metabolism	erythronate*	GC/MS	33477		HMDB00613		1.01	1.07	1.02	0.89	1	0.99	1.04	1.04	1.01	1.06	1.06	0.92	1.22	1.14			Carbohydrate	Aminosugars metabolism	100001320	2781043	88759-55-1;	1546.9	292.1
	700			N-acetylneuraminate	GC/MS	1592	C00270	HMDB00230		1.05	1.1	1.16	0.89	0.95	0.89	0.87	1.02	0.93	0.91	0.94	0.84	1.22	1.09			Carbohydrate	Aminosugars metabolism	1162		131-48-6;	2074.9	245
	724		Fructose, mannose, galactose, starch, and sucrose metabolism	fructose	GC/MS	577	C00095	HMDB00660		1.03	1.07	1.05	0.92	0.9	0.38	0.84	0.11	0.99	0.43	0.94	0.11	1.24	1.11			Carbohydrate	Fructose, mannose, galactose, starch, and sucrose metabolism	878	5984	57-48-7;	1758	217
	736			mannitol	GC/MS	15335	C00392	HMDB00765		1.24	0.91	1.07	0.88	1.05	1.02	0.91	1.01	1.24	0.89	0.93	0.85	1.18	1.24			Carbohydrate	Fructose, mannose, galactose, starch, and sucrose metabolism	100000277	6251	69-65-8;	1839	319.1
	748			sorbitol	GC/MS	15053	C00794	HMDB00247		1	1.12	1.03	1	1.03	1.02	0.89	0.9	0.98	1.08	0.87	0.86	1.15	1.22			Carbohydrate	Fructose, mannose, galactose, starch, and sucrose metabolism	506	107428	6706-59-8;	1843	319.1
	758			panose	LC/MS neg	37284	C00713	HMDB11729		1.09	0.98	1.01	1.22	1.09	1.18	1.01	0.94	1.03	1	0.88	0.99	0.87	1.11			Carbohydrate	Fructose, mannose, galactose, starch, and sucrose metabolism	100002109		33401-87-5;	877	503
	788		Glycolysis, gluconeogenesis, pyruvate metabolism	glycerate	GC/MS	1572	C00258	HMDB00139		1	1.16	1.38	1.01	0.88	1.04	0.78	1.27	1.11	1.51	1.36	1.6	1.14	0.84			Carbohydrate	Glycolysis, gluconeogenesis, pyruvate metabolism	1052	752	600-19-1;	1360.7	189
	793			glucose	GC/MS	20488	C00031	HMDB00122		1.08	1.14	1.29	1.31	0.84	0.77	0.53	0.69	0.84	0.81	0.64	0.71	1.07	1.11			Carbohydrate	Glycolysis, gluconeogenesis, pyruvate metabolism	572	79025	50-99-7;	1866.8	217.1
	807			pyruvate	GC/MS	599	C00022	HMDB00243		1.03	1.09	0.61	0.57	0.52	0.2	1.15	1.06	0.45	0.18	0.58	0.5	1.1	1.22			Carbohydrate	Glycolysis, gluconeogenesis, pyruvate metabolism	823	107735	127-17-3;	1130.6	217
	808			lactate	GC/MS	527	C00186	HMDB00190		1.04	0.78	0.67	0.72	1.32	2.85	4.65	4.06	1.58	2.21	4.06	2.91	1.11	1.1			Carbohydrate	Glycolysis, gluconeogenesis, pyruvate metabolism	482	612	79-33-4;	1102.8	116.9
	822		Nucleotide sugars, pentose metabolism	arabitol	GC/MS	38075	C00474	HMDB01851		1.1	0.98	1.04	0.97	1.01	1.05	0.89	0.95	1	0.93	0.83	0.83	1.07	1.18			Carbohydrate	Nucleotide sugars, pentose metabolism	100000012	94154	7643-75-6;	1687.5	307.1
	824			ribitol	GC/MS	15772	C00474	HMDB00508		0.97	1.1	1.06	0.9	1.14	0.96	0.92	1.02	1.14	1.09	1.01	0.94	1.22	1.07			Carbohydrate	Nucleotide sugars, pentose metabolism	100000406		488-81-3;	1692.4	217
	825			threitol	GC/MS	35854	C16884	HMDB04136		1.1	1.01	0.96	0.9	1.01	1.15	1.19	1.02	1.06	1.1	1.09	0.87	1.25	1.13			Carbohydrate	Nucleotide sugars, pentose metabolism	100001419	169019	2418-52-2;	1513	217.1
	828			gluconate	GC/MS	587	C00257	HMDB00625		1.05	3.03	1.06	1.06	1	0.87	0.58	0.77	0.98	2.47	0.58	0.76	1.51	1.53			Carbohydrate	Nucleotide sugars, pentose metabolism	338	10690	527-07-1;	1879.4	333
	830			ribose	GC/MS	12083	C00121	HMDB00283		1.11	1.01	1.37	0.81	1.12	0.87	0.97	1	0.99	0.7	1.07	0.65	1.07	1.28			Carbohydrate	Nucleotide sugars, pentose metabolism	914	5311110	50-69-1;	1652	204
	835			ribulose	GC/MS	35855	C00309	HMDB00621		0.83	1.55	1.72	1.28	1.35	0.93	1.59	1.27	0.92	1.18	2.24	1.33	1.1	1.49			Carbohydrate	Nucleotide sugars, pentose metabolism	100000147	79021	488-84-6;	1662	306.1
	846			xylonate	GC/MS	35638	C05411			1.11	1.16	1.12	0.88	1	0.92	1	1.04	1.03	0.99	1.04	0.85	1.3	1.35			Carbohydrate	Nucleotide sugars, pentose metabolism	100001627	6602431	73686-31-7;	1722	292
	860	Energy	Krebs cycle	citrate	GC/MS	1564	C00158	HMDB00094		1	1.03	0.92	0.81	1.75	1.05	1.4	1.14	1.73	1.08	1.29	0.91	1.16	1.06			Energy	Krebs cycle	1124	311	77-92-9;	1763.4	273.1
	870			alpha-ketoglutarate	GC/MS	33453	C00026	HMDB00208		1.42	1.01	0.73	0.87	3.29	0.8	8.83	1.56	3.29	0.57	4.55	0.96	1.82	2.38			Energy	Krebs cycle	93	51	305-72-6;328-50-7;22202-68-2;	1779	419.1
	871			succinate	GC/MS	1437	C00042	HMDB00254		0.98	1.03	0.97	0.89	0.81	0.98	1.1	1.06	0.79	1.01	1.06	0.94	1.14	1.11			Energy	Krebs cycle	252	1110	110-15-6;	1348	247
	879			malate	GC/MS	1303	C00149	HMDB00156		1.05	1.1	1.22	0.89	1.28	1.08	1.65	1.84	1.2	1.05	1.79	1.45	1.03	1.05			Energy	Krebs cycle	409	525	6915-15-7;	1502	233
	883		Oxidative phosphorylation	phosphate	GC/MS	11438	C00009	HMDB01429		1.02	1.08	1.19	0.83	1.15	0.8	0.96	1.12	1.08	0.79	1.05	0.85	0.99	1.12			Energy	Oxidative phosphorylation	461	1061	7664-38-2 ;	1307.7	298.9
	894	Lipid	Essential fatty acid	docosahexaenoate (DHA; 22:6n3)	LC/MS neg	19323	C06429	HMDB02183		1	2.11	1.5	5.44	0.63	0.65	0.23	0.22	0.45	0.96	0.25	0.84	1.18	1.59			Lipid	Essential fatty acid	100000665	445580	6217-54-5;	5518	327.3
	899		Medium chain fatty acid	caproate (6:0)	LC/MS neg	32489	C01585	HMDB00535		1.11	1.1	0.77	1.11	1	1.18	2.23	1.46	0.77	0.89	1.18	1.11	0.9	1.25			Lipid	Medium chain fatty acid	926	8892	142-62-1;	2766	115.2
	901			caprylate (8:0)	LC/MS neg	32492	C06423	HMDB00482		0.58	1.11	0.76	0.95	1.08	1.02	1.22	1.09	0.73	1.33	1.08	1.2	1.44	1.41			Lipid	Medium chain fatty acid	932	379	124-07-2;	4367	143.2
	903			caprate (10:0)	LC/MS neg	1642	C01571	HMDB00511		1.22	1	1.02	1.12	0.99	1.06	1.43	1.13	1.18	1.03	1.41	1.22	0.94	1.15			Lipid	Medium chain fatty acid	888	2969	112-37-8;	5092	171.2
	906			laurate (12:0)	GC/MS	1645	C02679	HMDB00638		1.01	1.06	1.15	1	1.1	1.04	0.85	0.98	1.03	1.03	0.91	0.91	0.92	0.97			Lipid	Medium chain fatty acid	181	3893	143-07-7;	1640.7	257.2
	936		Long chain fatty acid	eicosenoate (20:1n9 or 11)	LC/MS neg	33587		HMDB02231		0.93	2.16	2.22	3.12	1.27	0.73	0.49	0.54	1	1.33	0.92	1.42	1.02	1.44			Lipid	Long chain fatty acid	100001335			5955	309.4
	942			arachidonate (20:4n6)	LC/MS neg	1110	C00219	HMDB01043		1.28	3.58	2.3	5.9	0.1	0.21	0.07	0.11	0.09	0.53	0.06	0.47	1.35	1.89			Lipid	Long chain fatty acid	229	444899	506-32-1;	5525	303.4
	998		Fatty acid, monohydroxy	2-hydroxypalmitate	LC/MS neg	35675				1.34	1.84	2.55	1.49	1.28	0.62	0.4	0.5	1.65	1.1	0.98	0.72	1.36	1.38			Lipid	Fatty acid, monohydroxy	100001579	92836	764-67-0;	5508	271.3
	1010		Fatty acid, dicarboxylate	2-hydroxyglutarate	GC/MS	37253	C02630	HMDB00606		0.98	0.93	0.98	0.93	1.14	1.07	1	1.18	1.12	1	0.98	1.1	1	1			Lipid	Fatty acid, dicarboxylate	100002070	43	40951-21-1;	1576	247
	1064		Eicosanoid	prostaglandin E2	LC/MS neg	7746	C00584	HMDB01220		1	1	1	1	1	1	1	1	1	1	1	1	1	1			Lipid	Eicosanoid	487	5280360	363-24-6;	4562	351.3
	1122		Fatty acid metabolism (also BCAA metabolism)	propionylcarnitine	LC/MS pos	32452	C03017	HMDB00824		1.03	1.05	1.31	1.17	0.78	0.91	0.64	0.69	0.81	0.96	0.85	0.81	0.93	0.95			Lipid	Fatty acid metabolism (also BCAA metabolism)	100001162	107738	17298-37-2 ;	1589	218.2
	1124			butyrylcarnitine	LC/MS pos	32412	C02862	HDMB02013		1.09	1.26	1.03	0.98	0.51	0.9	1.02	1.61	0.63	1.3	1.21	1.79	1.15	0.79			Lipid	Fatty acid metabolism (also BCAA metabolism)	100001054	213144	25576-40-3;	2007	232.2
	1127		Fatty acid metabolism	valerylcarnitine	LC/MS pos	34406		HMDB13128		1.08	0.75	1.25	1.93	0.5	1.13	0.44	0.47	0.38	0.6	0.39	0.64	0.63	1.2			Lipid	Fatty acid metabolism	100001394	6426903		2584	246.2
	1129			isovalerate	LC/MS neg	34732	C08262	HMDB00718		0.91	1.47	1.51	1.07	1.24	3.08	1.16	2.96	1.13	4.55	1.74	3.17	1	1			Lipid	Fatty acid metabolism	100000708	10430	503-74-2;	1623	101.2
	1138		Carnitine metabolism	deoxycarnitine	LC/MS pos	36747	C01181	HMDB01161		1.02	1.05	1.06	1.11	1	0.98	0.96	0.77	1.2	1.22	1.2	1.01	1.3	0.92			Lipid	Carnitine metabolism	100001662	725	6249-56-5;	759	146.1
	1140			3-dehydrocarnitine*	LC/MS pos	32654	C02636	HMDB12154		0.82	0.95	1.89	1.05	2.04	0.95	0.53	0.68	1.83	0.99	1.09	0.77	1.18	1.04			Lipid	Carnitine metabolism	100001508	6991982	10457-99-5;	1020	160.2
	1141			acetylcarnitine	LC/MS pos	32198	C02571	HMDB00201		0.87	0.99	0.86	0.97	1.64	1.22	2.3	1.29	1.16	0.98	1.62	1.01	0.84	1.06			Lipid	Carnitine metabolism	100000802	7045767	5080-50-2;	1203	204.2
	1161		Bile acid metabolism	taurocholate	LC/MS neg	18497	C05122	HMDB00036		1.04	1.04	1.18	1.16	0.91	0.83	0.7	0.67	0.94	0.86	0.83	0.77	1.06	1.1			Lipid	Bile acid metabolism	1648		145-42-6;	5122	514.3
	1164			taurochenodeoxycholate	LC/MS neg	18494	C05465	HMDB00951		0.99	0.96	0.99	1.05	0.93	0.91	0.83	0.72	0.98	0.92	0.87	0.8	1.13	0.99			Lipid	Bile acid metabolism	1629	387316	6009-98-9;	5218	498.3
	1208		Glycerolipid metabolism	glycerol	GC/MS	15122	C00116	HMDB00131		1.05	1.08	0.83	0.87	0.88	1.14	1.92	1.39	0.85	1.15	1.48	1.12	1.15	1.18			Lipid	Glycerolipid metabolism	1254	753	56-81-5;	1311	205
	1209			choline	LC/MS pos	15506	C00114			0.98	1.04	1.09	1.12	1.04	0.98	0.94	0.96	1	1.01	1.01	1.06	0.99	1.01			Lipid	Glycerolipid metabolism	1256	170746	67-48-1;	674	104.2
	1210			glycerol 3-phosphate (G3P)	GC/MS	15365	C00093	HMDB00126		0.99	1.2	1.2	1.24	1.21	1.34	1.23	1.05	0.93	1.25	1.15	1.01	0.96	1.18			Lipid	Glycerolipid metabolism	100000258	754	29849-82-9;	1719.7	357.1
	1211			glycerophosphorylcholine (GPC)	LC/MS pos	15990	C00670	HMDB00086		1.02	1.15	1.18	1.26	0.8	1.07	1.31	0.65	0.96	1.45	1.82	0.96	1.21	1.34			Lipid	Glycerolipid metabolism	100000269	657272	28319-77-9;	694	258.1
	1221		Inositol metabolism	myo-inositol	GC/MS	19934	C00137	HMDB00211		1	1.04	1.45	1.08	0.94	0.95	0.61	0.85	0.96	1.01	0.9	0.94	1.2	1.12			Lipid	Inositol metabolism	363		87-89-8;	1924.9	217
	1239		Ketone bodies	3-hydroxybutyrate (BHBA)	GC/MS	542	C01089	HMDB00357		1.06	1.04	1.05	0.89	1.45	1	1.17	1.06	1.58	1.07	1.26	0.97	1.18	1.1			Lipid	Ketone bodies	254	441	625-72-9;	1203.5	116.9
	1268		Lysolipid	1-palmitoylglycerophosphocholine (16:0)	LC/MS pos	33955				1.05	1.24	1.52	1.2	0.51	0.14	0.21	0.22	0.31	0.1	0.19	0.16	0.59	0.91			Lipid	Lysolipid	100001263	86554	17364-16-8;	5671	496.4
	1269			2-palmitoylglycerophosphocholine*	LC/MS pos	35253				1	1	1	1	0.83	0.83	0.83	0.83	0.64	0.64	0.64	0.64	0.57	1.3			Lipid	Lysolipid	100001562			5604	496.3
	1273			1-stearoylglycerophosphocholine (18:0)	LC/MS pos	33961				1.19	1	1	1	0.39	0.34	0.34	0.34	0.3	0.22	0.22	0.22	0.62	1.1			Lipid	Lysolipid	100001271	497299	19420-57-6;	5844	524.4
	1274			2-stearoylglycerophosphocholine*	LC/MS pos	35255				1	1	1	1	0.95	0.95	0.95	0.95	0.62	0.62	0.62	0.62	0.66	1.36			Lipid	Lysolipid	100001555	10208382		5780	524.4
	1275			1-oleoylglycerophosphocholine (18:1)	LC/MS pos	33960				1	1	1	1	0.9	0.9	0.9	0.9	0.6	0.6	0.6	0.6	0.44	0.8			Lipid	Lysolipid	100001272	16081932	19420-56-5;	5700	522.4
	1276			2-oleoylglycerophosphocholine*	LC/MS pos	35254				1	1	1	1	0.82	0.82	0.82	0.82	1	1	1	1	0.96	0.68			Lipid	Lysolipid	100001556			5640	522.4
	1283			1-arachidonoylglycerophosphocholine (20:4n6)*	LC/MS neg	34061	C05208			1	1	1	1	0.84	0.84	0.84	0.84	0.76	0.76	0.76	0.76	0.21	0.22			Lipid	Lysolipid	100001551			5900	618.1
	1359		Sphingolipid	palmitoyl sphingomyelin	GC/MS	37506				1.14	1	1.32	0.81	1.09	1.01	0.75	1.02	1.09	0.89	0.87	0.73	1	0.89			Lipid	Sphingolipid	100002107	9939941	6254-89-3;	2524	311.3
	1472	Nucleotide	Purine metabolism, (hypo)xanthine/inosine containing	xanthine	GC/MS	3147	C00385	HMDB00292		1	1.07	1.6	1.21	1.35	1.05	0.89	1.05	1.31	1.08	1.36	1.22	1.16	1.12			Nucleotide	Purine metabolism, (hypo)xanthine/inosine containing	1004	1188	69-89-6;	1889.9	353
	1475			hypoxanthine	GC/MS	3127	C00262	HMDB00157		1.14	5.29	4.34	28.65	0.58	0.15	0.06	0.02	0.64	0.76	0.26	0.43	1.19	1.12			Nucleotide	Purine metabolism, (hypo)xanthine/inosine containing	171	790	68-94-0;	1759.2	265
	1483		Purine metabolism, adenine containing	adenine	LC/MS pos	554	C00147	HMDB00034		1	3.39	6.01	5.65	0.31	0.31	0.41	0.42	0.45	1.54	3.58	3.51	3.24	0.96			Nucleotide	Purine metabolism, adenine containing	880	190	73-24-5;	1003	136.1
	1509		Purine metabolism, guanine containing	guanine	GC/MS	418	C00242	HMDB00132		0.81	1.29	31.98	9.03	2.03	1	1	1	1.64	1.29	31.98	9.03	1	1			Nucleotide	Purine metabolism, guanine containing	172	764	73-40-5;	1942.3	352.1
	1525			N1-methylguanosine	LC/MS pos	31609		HMDB01563		1.13	1	0.89	0.76	1.07	0.79	2.58	1.04	1.05	0.69	2	0.69	0.83	1.45			Nucleotide	Purine metabolism, guanine containing	100001122	96373	2140-65-0;	1850	298.1
	1527			2'-O-methylguanosine	LC/MS pos	36811	C04545			1.14	0.82	0.8	1.04	1.89	1.25	6.52	2.03	2.15	1.03	5.24	2.11	1	1			Nucleotide	Purine metabolism, guanine containing	100001713		2140-71-8;	1926	298
	1528			N2,N2-dimethylguanosine	LC/MS pos	35137		HMDB04824		0.92	1	0.79	0.89	1.12	1	1.59	1.13	1.04	1	1.25	1	0.97	1			Nucleotide	Purine metabolism, guanine containing	100001412	92919	2140-67-2;	2157	312.1
	1531			N6-carbamoylthreonyladenosine	LC/MS pos	35157				0.81	0.96	0.75	1.04	1.17	1.26	1.31	1.16	0.77	0.98	0.8	0.98	0.89	1.24			Nucleotide	Purine metabolism, guanine containing	100001415		24719-82-2;	2656	413
	1536		Purine metabolism, urate metabolism	urate	GC/MS	1604	C00366	HMDB00289		1.08	1	1.1	0.86	0.89	0.81	0.72	0.85	0.97	0.82	0.8	0.74	1.38	1.22			Nucleotide	Purine metabolism, urate metabolism	1134		69-93-2;120K5305;	1928	441.2
	1537			allantoin	GC/MS	1107	C02350	HMDB00462		1.16	1	1.13	0.73	1.06	1	1.01	1.22	0.95	0.78	0.89	0.69	1.01	1.18			Nucleotide	Purine metabolism, urate metabolism	1002	204	97-59-6;	1809.8	518.3
	1541		Pyrimidine metabolism, cytidine containing	cytidine	LC/MS pos	514	C00475	HMDB00089		0.94	1	8.24	1	0.44	0.12	0.12	0.12	0.48	0.14	1.16	0.14	1.17	0.98			Nucleotide	Pyrimidine metabolism, cytidine containing	827	6175	65-46-3;	1065	244
	1561		Pyrimidine metabolism, thymine containing	thymine	GC/MS	604	C00178	HMDB00262		0.48	1.15	1.8	4.44	2.15	5.49	0.49	0.46	1.2	7.4	1.04	2.41	1.03	0.95			Nucleotide	Pyrimidine metabolism, thymine containing	882	1135	65-71-4;	1429.1	255
	1562			thymidine	LC/MS neg	2183	C00214	HMDB00273		1	1	0.75	1	0.35	0.35	0.47	0.35	0.41	0.41	0.41	0.41	1.12	0.92			Nucleotide	Pyrimidine metabolism, thymine containing	872	5789	50-89-5;	1935	241.1
	1566		Pyrimidine metabolism, thymine containing; Valine, leucine and isoleucine metabolism/	3-aminoisobutyrate	GC/MS	1566	C05145	HMDB03911		0.74	0.4	1.71	0.41	6.59	4.25	1.27	14.14	4.85	1.69	2.17	5.86	1	1			Nucleotide	Pyrimidine metabolism, thymine containing; Valine, leucine and isoleucine metabolism/	1114	64956	10569-72-9;214139-20-5;	1252.2	101.9
	1567		Pyrimidine metabolism, uracil containing	uracil	GC/MS	605	C00106	HMDB00300		0.95	1.55	4.46	3.68	1.02	2.39	0.43	1.48	1.07	4.09	2.11	6	1.13	0.96			Nucleotide	Pyrimidine metabolism, uracil containing	825	1174	66-22-8;	1370.4	241
	1569			uridine	LC/MS neg	606	C00299	HMDB00296		0.82	1	7.84	1.91	0.43	0.01	0.1	0.01	0.27	0.01	0.58	0.02	0.88	1.15			Nucleotide	Pyrimidine metabolism, uracil containing	535	6029	58-96-8;	1430	243.1
	1570			pseudouridine	LC/MS neg	33442	C02067	HMDB00767		0.99	0.93	0.89	0.87	1.39	1.34	2.24	1.53	1.31	1.18	1.9	1.27	1.02	0.98			Nucleotide	Pyrimidine metabolism, uracil containing	821		1445-07-4;	1104	243.1
	1571			2'-deoxyuridine	LC/MS neg	1412	C00526	HMDB00012		1.84	1	19.84	1	1.38	1	1	1	2.54	1	19.84	1	0.64	0.78			Nucleotide	Pyrimidine metabolism, uracil containing	536	13712	951-78-0;	1608	227.1
	1599	Cofactors and vitamins	Folate metabolism	folate	LC/MS pos	1826	C00504	HMDB00121		1.01	1.03	1.04	0.95	1.02	0.99	1.02	1.04	0.95	0.93	0.97	0.9	1.01	1.02			Cofactors and vitamins	Folate metabolism	328	6037	59-30-3;	2606	442
	1619		Nicotinate and nicotinamide metabolism	nicotinamide	LC/MS pos	594	C00153	HMDB01406		1.22	1.21	1.1	1.22	0.24	0.75	0.9	0.75	0.25	0.77	0.84	0.78	0.94	1.04			Cofactors and vitamins	Nicotinate and nicotinamide metabolism	432	936	98-92-0;	1267	123.1
	1634			nicotinate	GC/MS	1504	C00253	HMDB01488		0.54	0.47	1.73	0.53	1.03	7.83	2.27	5.14	0.83	5.52	5.82	4.05	1.07	0.8			Cofactors and vitamins	Nicotinate and nicotinamide metabolism	567	938	59-67-6;	1334.1	180
	1639			1-methylnicotinamide	LC/MS pos	27665	C02918	HMDB00699		0.92	0.7	0.42	0.3	19.38	1.72	2.76	4.82	17.83	1.2	1.15	1.44	1	1			Cofactors and vitamins	Nicotinate and nicotinamide metabolism	55		1005-24-9;	688	137.1
	1643		Pantothenate and CoA metabolism	pantothenate	LC/MS pos	1508	C00864	HMDB00210		1.04	1.04	0.99	0.98	0.97	0.96	1	0.99	0.95	0.94	0.93	0.92	1.06	1.04			Cofactors and vitamins	Pantothenate and CoA metabolism	1024	6613	137-08-6;	2218	220.1
	1661		Pyridoxal metabolism	pyridoxal	LC/MS pos	1651	C00250	HMDB01545		1.24	0.73	0.77	0.74	4.11	4.98	6.61	6.22	6.25	4.43	6.25	5.65	1.08	0.76			Cofactors and vitamins	Pyridoxal metabolism	491	1050	65-22-5;	1210	168.1
	1662			pyridoxate	LC/MS neg	31555	C00847	HMDB00017		0.79	0.75	0.7	0.59	1.06	1.09	1.17	1.25	1.07	1.05	1.05	0.94	1.11	0.99			Cofactors and vitamins	Pyridoxal metabolism	100001121	6723	82-82-6 ;	2210	182.1
	1664		Riboflavin metabolism	riboflavin (Vitamin B2)	LC/MS pos	1827	C00255	HMDB00244		1.09	1.03	1.11	1.09	0.93	0.87	0.92	0.94	1.02	0.89	1.02	1.02	1.23	1.22			Cofactors and vitamins	Riboflavin metabolism	500	493570	83-88-5;	3111	377.2
	1666		Thiamine metabolism	thiamin (Vitamin B1)	LC/MS pos	5341	C00378			0.94	1.02	0.95	0.91	1.13	1.17	1.54	1.37	0.99	1.12	1.37	1.16	1.15	1.28			Cofactors and vitamins	Thiamine metabolism	873		59-43-8;	740	265.1
	1684		Vitamin B12 metabolism	cobalamine (Vitamin B12)	LC/MS pos	2184	C02823	HMDB00607		0.97	0.98	1.09	1.05	0.98	1.02	0.95	0.93	0.92	0.98	1.01	0.95	1.01	1.04			Cofactors and vitamins	Vitamin B12 metabolism	570		68-19-9;78091-12-0;	2643	678.5
	1689		Vitamin B6 metabolism	pyridoxine (Vitamin B6)	LC/MS pos	608	C00314	HMDB02075		0.98	1.07	1.03	1.08	0.92	0.89	0.87	0.87	0.85	0.89	0.84	0.89	0.99	1			Cofactors and vitamins	Vitamin B6 metabolism	936	1054	58-56-0;	1386	170.1
	1690			pyridoxamine	LC/MS pos	2150	C00534	HMDB01431		0.91	1.05	1.62	1.46	1.71	1.45	0.85	1.18	1.54	1.5	1.37	1.71	1.2	1.49			Cofactors and vitamins	Vitamin B6 metabolism	568	1052;11205997	58052-48-5;	653	169.1
	1693	Xenobiotics	Benzoate metabolism	hippurate	LC/MS neg	15753	C01586	HMDB00714		1.05	1.05	1.06	0.98	1.01	0.98	0.92	0.91	1.06	1.04	0.97	0.9	1.01	1.04			Xenobiotics	Benzoate metabolism	100000014	464	495-69-2;	2136	178.1
	1699			2-hydroxyhippurate (salicylurate)	LC/MS neg	18281	C07588	HMDB00840		1.01	1.16	1.04	0.93	0.99	0.94	1.01	0.89	1.12	1.24	1.18	0.94	0.99	0.84			Xenobiotics	Benzoate metabolism	1869	10253	487-54-7;	2252	194.1
	1708			catechol sulfate	LC/MS neg	35320	C00090			1.01	1.12	1.01	0.86	0.82	0.79	0.88	0.77	0.84	0.89	0.9	0.68	1.16	1.01			Xenobiotics	Benzoate metabolism	100001605	3083879	120-80-9;	1928	188.9
	1709			benzoate	GC/MS	15778	C00180	HMDB01870		1.08	1.14	1.1	0.95	0.9	0.88	0.76	0.97	0.85	0.88	0.74	0.81	1.55	1.64			Xenobiotics	Benzoate metabolism	100000008	243	65-85-0;	1291.5	179
	1723			4-ethylphenylsulfate	LC/MS neg	36099	C13637			1.34	0.98	1.07	1.09	0.93	1.32	1.17	1.07	1.18	1.22	1.18	1.11	0.73	1.05			Xenobiotics	Benzoate metabolism	100001756		123-07-9;	3570	201.1
	1781		Chemical	2-ethylhexanoate (isobar with 2-propylpentanoate)	LC/MS neg	35490				1.31	0.91	1.17	0.79	0.84	0.94	0.8	1.13	1.61	1.24	1.37	1.3	1.12	0.53			Xenobiotics	Chemical	100002977			3909	143.1
	1797			phenol red	LC/MS neg	36817	C12600			1.01	1.01	0.96	1.05	0.96	0.97	0.96	0.92	0.96	0.96	0.92	0.95	1.1	1.06			Xenobiotics	Chemical	100001724	4766	143-74-8;	3650	353.1
	2199		Food component/Plant	stachydrine	LC/MS pos	34384	C10172	HMDB04827		0.81	1.08	0.97	0.92	0.87	0.75	0.94	0.95	1.02	1.18	1.32	1.26	1.14	0.77			Xenobiotics	Food component/Plant	100001296	115244	4136-37-2;	860	144.1
	2200			homostachydrine*	LC/MS pos	33009	C08283			1.01	0.97	0.98	0.98	0.97	0.91	0.92	0.99	0.99	0.88	0.92	0.98	0.88	1.03			Xenobiotics	Food component/Plant	100001550	441447	1195-94-4;	1199	158.2
	2304		Sugar, sugar substitute, starch	erythritol	GC/MS	20699	C00503	HMDB02994		1.05	1.03	1.08	0.89	0.98	1.02	0.94	1.03	1.02	1.04	1.01	0.91	1.18	1.09			Xenobiotics	Sugar, sugar substitute, starch	100000846		149-32-6;	1517.5	217
